# Supplementary material for: CHERP Regulates the Alternative Splicing of pre-mRNAs in the Nucleus
Source: Int J Mol Sci. 2022 Feb 25;23(5):2555. doi: 10.3390/ijms23052555 (PMC8910253; doi:10.3390/ijms23052555)
Supplement: Supplementary file 1 [file ijms-23-02555-s001.zip]

Archive with 12 entries (12 files):
- .DS_Store
- Figure S1.tif
- Figure S2.tif
- Figure S3.tif
- Figure S4.tif
- Figure S5.tif
- Figure S6.tif
- Supplementary Figure Legend.pdf
- Table S1.pdf
- Table S2.pdf
- Table S3.pdf
- Table S4.pdf
